# Supplementary material for: Phenolic Compounds from Apples: From Natural Fruits to the Beneficial Effects in the Digestive System
Source: Molecules. 2024 Jan 23;29(3):568. doi: 10.3390/molecules29030568 (PMC10856038; doi:10.3390/molecules29030568)
Supplement: Supplementary file 1 [file molecules-29-00568-s001.zip]

Archive with 1 entries (1 files):
- molecules-2791234-supplementary.pdf
